# Supplementary material for: Beyond Clinical Factors: Harnessing Artificial Intelligence and Multimodal Cardiac Imaging to Predict Atrial Fibrillation Recurrence Post-Catheter Ablation
Source: J Cardiovasc Dev Dis. 2024 Sep 19;11(9):291. doi: 10.3390/jcdd11090291 (PMC11432286; doi:10.3390/jcdd11090291)
Supplement: Supplementary file 1 [file jcdd-11-00291-s001.zip]

Archive with 1 entries (1 files):
- jcdd-3185816-supplementary.pdf
